# Supplementary material for: Environmental Stressors Modulating Seasonal and Daily Carbon Dioxide Assimilation and Productivity in Lessonia spicata
Source: Plants (Basel). 2025 Jul 29;14(15):2341. doi: 10.3390/plants14152341 (PMC12348734; doi:10.3390/plants14152341)
Supplement: Supplementary file 1 [file plants-14-02341-s001.zip]

Archive with 1 entries (1 files):
- plants-3727038-supplementary.pdf
